# Supplementary material for: The Impact of the Nephrotoxin Ochratoxin A on Human Renal Cells Studied by a Novel Co-Culture Model Is Influenced by the Presence of Fibroblasts
Source: Toxins (Basel). 2021 Mar 18;13(3):219. doi: 10.3390/toxins13030219 (PMC8003035; doi:10.3390/toxins13030219)
Supplement: Supplementary file 1 [file toxins-13-00219-s001.zip]

Archive with 3 entries (3 files):
- LDH, Caspase, proteins.xlsx
- RT-PCR.xlsx
- Western blots.xlsx
