# Supplementary material for: The Impact of the Nephrotoxin Ochratoxin A on Human Renal Cells Studied by a Novel Co-Culture Model Is Influenced by the Presence of Fibroblasts
Source: Toxins (Basel). 2021 Mar 18;13(3):219. doi: 10.3390/toxins13030219 (PMC8003035; doi:10.3390/toxins13030219)
Supplement: Supplementary file 1 [file toxins-13-00219-s001.zip › LDH, Caspase, proteins.xlsx]

## Sheet: BCA 24h
		µg/PS					% jew. con					% zu mono						µg/PS					% jew. con					% zu mono
		fibro mono	ota	fibro co	ota		fibro mono	ota	fibro co	ota		fibro mono	ota mono	fibro co	ota			HK2 mono	ota	HK2 co	ota		HK2 mono	ota	HK2 co	ota		HK2 mono	ota	HK2 co	ota
	mittel	45.1894	49.4538	41.2068	45.887		100	109.651	100	112.023		100	100	90.9512	92.7178		mittel	212.184	182.072	197.291	185.345		100	87.0493	100	93.6472		100	100	94.5824	101.76
	median	45.8091	48.697	40.3005	47.0409		99.8261	106.652	102.169	112.161		99.8261	100.138	86.3054	95.1064			198.954	177.989	191.932	184.349		100.112	82.9509	101.306	92.5162		100.112	102.502	91.4675	96.9025
	SD	4.35363	4.76182	7.71441	7.94022		7.35197	10.7562	10.5721	14.7256		7.35197	3.45915	15.211	13.0889		SD	47.8165	28.8098	32.9031	35.4164		9.49882	9.26114	10.3857	10.0054		9.49882	6.92071	12.9787	11.7751
	s.e.m.	1.1241	1.2295	1.99185	2.05016		1.89827	2.77724	2.72969	3.80213		1.89827	0.893149	3.92748	3.37954		s.e.m.	12.3462	7.43866	8.49554	9.14448		2.45259	2.39122	2.68159	2.58338		2.45259	1.78692	3.35108	3.04031
	anzahl	15	15	15	15		15	15	15	15		15	15	15	15		anzahl	15	15	15	15		15	15	15	15		15	15	15	15
	ttest		0.0197333		0.12493			0.00979838		0.0193498				0.0548267	0.0538602		ttest		0.0532386		0.363055			0.00105757		0.110477				0.217942	0.633521
	ttest zu mono			0.103648	0.160546															0.345259	0.790483
	Anzahl	15	15	15	15		15	15	15	15		15	15	15	15			15	15	15	15		15	15	15	15		15	15	15	15
	---------------	---------------	---------------	---------------	---------------	---------------	---------------	---------------	---------------	---------------	---------------	---------------	---------------	---------------	---------------	---------------	---------------	---------------	---------------	---------------	---------------	---------------	---------------	---------------	---------------	---------------	---------------	---------------	---------------	---------------	---------------
		38.4373	59.7635	37.2301	59.1599		88.1565	137.069	80.6727	128.192		88.1565	106.705	85.3879	105.628			240.644	190.346	174.653	198.796		100.112	79.187	79.8301	90.8653		100.112	89.5843	72.6585	93.5612
		40.0468	53.3254	51.7158	51.1123		91.848	122.303	112.061	110.754		91.848	95.2104	118.611	91.259			237.425	219.318	243.46	205.637		98.7724	91.2396	111.28	93.992		98.7724	103.219	101.283	96.7806
		52.3194	54.9349	49.5027	33.6087		119.995	125.994	107.266	72.8255		119.995	98.0842	113.535	60.007			243.058	227.768	238.23	212.879		101.116	94.7549	108.889	97.3025		101.116	107.196	99.1072	100.189
		44.5476	48.3413	41.1755	54.6642		93.3736	101.325	86.1785	114.41		93.3736	95.1597	86.3054	107.606			133.278	134.753	145.502	162.574		81.2776	82.1773	87.274	97.5138		81.2776	89.6266	88.7323	108.13
		48.1306	53.1888	48.9736	52.135		100.884	111.486	102.5	109.116		100.884	104.702	102.651	102.628			172.269	160.045	168.897	141.287		105.055	97.6008	101.306	84.7457		105.055	106.448	102.999	93.9722
		50.4489	50.8705	53.1888	52.7673		105.743	106.626	111.322	110.44		105.743	100.138	111.486	103.872			186.39	156.251	185.757	136.018		113.667	95.2873	111.42	81.5852		113.667	103.925	113.281	90.4677
		47.0409	50.3255	48.4779	41.9087		103.931	111.188	118.579	102.511		103.931	101.239	107.106	84.307			198.748	161.797	179.246	154.406		98.6415	80.3019	98.0168	84.4337		98.6415	94.9025	88.9622	90.5677
		42.9351	50.5307	34.313	47.862		94.8597	111.641	83.9314	117.073		94.8597	101.652	75.8103	96.2832			198.954	182.531	204.291	169.187		98.7434	90.5924	111.712	92.5162		98.7434	107.064	101.392	99.2374
		45.8091	48.2726	39.8558	47.0409		101.209	106.652	97.4893	115.064		101.209	97.1092	88.0563	94.6313			206.754	167.134	165.081	161.797		102.615	82.9509	90.2711	88.4749		102.615	98.0333	81.932	94.9025
		48.697	48.697	39.5372	41.5727		99.8261	99.8261	96.0839	101.031		99.8261	100.35	81.0491	85.6686			308.733	204.159	223.241	206.957		108.982	72.0673	94.8814	87.9604		108.982	95.592	78.8035	96.9025
		48.697	48.697	40.3005	51.7502		99.8261	99.8261	97.9389	125.764		99.8261	100.35	82.6139	106.641			263.952	217.644	259.117	285.833		93.174	76.8275	110.129	121.484		93.174	101.906	91.4675	133.834
		48.9514	48.1881	43.6082	46.1526		100.348	98.783	105.977	112.161		100.348	99.3009	89.3945	95.1064			277.182	218.916	223.496	193.472		97.8444	77.2766	94.9895	82.2289		97.8444	102.502	78.8933	90.5884
		40.0224	44.4256	30.7268	30.2376		98.5939	109.441	102.169	100.542		98.5939	105.214	75.6945	71.6123			136.159	141.785	156.462	174.564		79.2579	82.533	85.5921	95.4948		79.2579	86.732	91.0766	106.784
		38.3101	40.267	31.9499	42.224		94.3756	99.1965	106.236	140.398		94.3756	95.3653	78.7076	100			188.997	177.989	200.005	184.349		110.015	103.607	109.412	100.848		110.015	108.879	116.423	112.769
		43.4471	41.9794	27.5467	36.1085		107.031	103.415	91.595	120.063		107.031	99.4207	67.8605	85.5165			190.22	170.65	191.932	192.421		110.727	99.3355	104.996	105.264		110.727	104.389	111.724	117.707

## Sheet: BCA 48h
		µg/PS					% jew. con					% zu mono						µg/PS					% jew. con					% zu mono
		fibro mono	ota	fibro co	ota		fibro mono	ota	fibro co	ota		fibro mono	ota mono	fibro co	ota			HK2 mono	ota	HK2 co	ota		HK2 mono	ota	HK2 co	ota		HK2 mono	ota	HK2 co	ota
	mittel	39.7382	42.1399	44.2268	45.3245		100	105.253	100	108.057		100	100	108.774	107.993		mittel	194.966	140.659	167.509	132.568		100	74.5892	100	80.8161		100	100	88.1252	96.0288
	median	39.2377	41.2108	37.3811	40.4491		100	107.231	100.613	111.844		100	100.447	111.371	106.45			201.747	146.559	167.968	128.079		100.227	71.0742	101.041	77.3084		100.227	100.858	86.0511	95.5028
	SD	6.66686	7.83579	13.2519	10.7541		3.3993	6.57242	7.19628	17.0924		3.3993	4.4601	18.6504	11.7606		SD	71.83	43.6193	58.0261	42.441		13.0243	9.59703	10.1202	11.3473		13.0243	8.34133	12.3481	16.4419
	s.e.m.	1.72138	2.0942	3.54173	2.77669		0.877696	1.75655	1.92329	4.41324		0.877696	1.19201	4.98452	3.03658		s.e.m.	18.5464	11.2625	14.9823	10.9582		3.36285	2.47794	2.61304	2.92986		3.36285	2.15372	3.18826	4.24527
	anzahl	15	14	14	15		15	14	14	15		15	14	14	15		anzahl	15	15	15	15		15	15	15	15		15	15	15	15
	ttest		0.397572		0.814437			0.0138257		0.126582				0.0954933	0.0291547		ttest		0.0223633		0.0796872			2.54956e-06		5.94774e-05				0.0196148	0.427066
	ttest zu mono			0.27145	0.389705															0.27535	0.622748
	Anzahl	15	14	14	15		15	14	14	15		15	14	14	15			15	15	15	15		15	15	15	15		15	15	15	15
	---------------	---------------	---------------	---------------	---------------	---------------	---------------	---------------	---------------	---------------	---------------	---------------	---------------	---------------	---------------	---------------	---------------	---------------	---------------	---------------	---------------	---------------	---------------	---------------	---------------	---------------	---------------	---------------	---------------	---------------	---------------
		43.3279	40.5847	52.2432	36.6985		101.79	95.3456	93.9694	66.0092		101.79	98.1571	122.735	88.758			201.747	142.768	164.943	134.31		100.227	70.9268	93.8845	76.4487		100.227	101.517	81.9428	95.5028
		41.4991	39.2131	55.9008	50.6431		97.4938	92.1233	100.548	91.0911		97.4938	94.8398	131.328	122.484			205.633	138.882	177.516	135.682		102.158	68.9962	101.041	77.2295		102.158	98.7538	88.189	96.4781
		42.8707	44.2423	58.644	44.0137		100.716	103.938	105.482	79.1669		100.716	107.003	137.772	106.45			196.489	140.254	184.602	145.969		97.6151	69.6776	105.075	83.0847		97.6151	99.7291	91.7096	103.793
		31.7675	35.4229	25.8275	36.3368		104.248	116.244	82.6891	116.336		104.248	108.389	84.7556	111.185			89.7972	75.1755	81.344	59.64		117.78	98.6016	103.288	75.7288		117.78	114.234	106.692	90.6266
		29.7114	29.7114	32.9098	40.4491		97.5009	97.5009	105.364	129.502		97.5009	90.9122	107.997	123.768			93.4526	68.0932	92.3103	74.9471		122.574	89.3123	117.212	95.1651		122.574	103.472	121.076	113.887
		29.9398	32.9098	34.966	39.5353		98.2506	107.997	111.947	126.576		98.2506	100.699	114.745	120.972			45.4753	54.1569	62.6101	91.6249		59.6463	71.0332	79.5	116.342		59.6463	82.2947	82.1205	139.229
		41.0943	42.7653	34.9675	41.6513		103.266	107.465	95.6009	113.874		103.266	100.876	87.8698	98.2482			184.053	135.224	154.904	118.143		95.9046	70.4614	94.5242	72.0924		95.9046	91.7297	80.716	80.1429
		39.0521	42.5796	36.8242	39.7947		98.1338	106.998	100.677	108.798		98.1338	100.438	92.5353	93.8688			197.235	151.748	173.099	133.368		102.773	79.0714	105.627	81.3823		102.773	102.939	90.1968	90.4703
		39.2377	41.837	37.9381	40.9087		98.6004	105.132	103.722	111.844		98.6004	98.6862	95.3345	96.4965			194.45	155.275	163.63	125.755		101.322	80.9095	99.8489	76.7374		101.322	105.332	85.2629	85.3066
		46.3511	55.4198	59.4504	60.7099		92.9293	111.111	95.8051	97.8349		92.9293	100.457	119.192	110.046			285.916	168.527	242.588	213.618		95.5655	56.3289	94.5972	83.3006		95.5655	86.0635	81.0834	109.091
		49.8779	53.6565	60.458	69.0229		100	107.576	97.429	111.231		100	97.2603	121.212	125.114			313.626	197.496	257.45	198.252		104.827	66.0118	100.393	77.3084		104.827	100.858	86.0511	101.244
		53.4046	56.4275	66.2519	66.7557		107.071	113.131	106.766	107.578		107.071	102.283	132.828	121.005			298.008	221.427	269.29	200.015		99.6071	74.0107	105.01	77.9961		99.6071	113.079	90.0084	102.144
		34.7776	36.1298		37.9327		96.6594	100.418		120.816		96.6594	96.1035		100.899			202.224	146.559	131.684	105.768		98.0692	71.0742	80.8948	64.9738		98.0692	95.4033	63.8609	68.8501
		37.0313	39.0596	29.3689	37.2566		102.923	108.56	93.5399	118.662		102.923	103.896	81.6265	99.1008			211.464	160.306	167.968	128.079		102.55	77.741	103.184	78.6797		102.55	104.352	81.4569	83.3737
		36.1298		33.4254	38.1581		100.418		106.46	121.534		100.418		92.9012	101.499			204.928	153.996	188.702	123.346		99.3807	74.6808	115.921	75.7724		99.3807	100.245	91.5117	80.2929

## Sheet: caspase 24h
		pmol/mg/min					% jew. con					% zu mono						pmol/mg/min					% jew. con					% zu mono
		fibro mono	ota	fibro co	ota		fibro mono	ota	fibro co	ota		fibro mono	ota mono	fibro co	ota			HK2 mono	ota	HK2 co	ota		HK2 mono	ota	HK2 co	ota		HK2 mono	ota	HK2 co	ota
	mittel	18.5688	22.7806	14.7388	17.4077		100	118.237	100	119.7		100	100	74.6063	74.3533		mittel	99.2124	226.21	87.3605	221.109		100	232.853	100	246.582		100	100	88.1905	94.1942
	median	15.0557	20.6671	12.0843	12.613		97.4076	128.193	102.512	112.241		97.4076	101.532	76.6664	74.6136			94.9182	249.789	104.655	244.287		98.5863	238.149	102.085	251.414		98.5863	100.586	83.2583	99.6435
	SD	5.911	10.0913	7.77102	9.16611		5.95535	19.5985	9.18437	13.8431		5.95535	9.63861	17.8851	8.74254		SD	31.9128	52.6207	26.1028	83.7179		10.4875	27.4818	6.98841	44.4766		10.4875	6.91806	12.124	20.3785
	s.e.m.	1.97033	3.36375	2.59034	3.05537		1.98512	6.53284	3.06146	4.61437		1.98512	3.21287	5.96169	2.91418		s.e.m.	10.6376	17.5402	8.70092	27.906		3.49583	9.1606	2.32947	14.8255		3.49583	2.30602	4.04132	6.79282
	anzahl	9	9	9	9		9	9	9	9		9	9	9	9		anzahl	9	9	9	9		9	9	9	9		9	9	9	9
	ttest		0.323547		0.538754			0.0228183		0.00403234				0.00153925	4.19024e-05		ttest		2.52614e-05		0.000534959			8.26965e-10		8.53969e-08				0.0535834	0.456543
	ttest zu mono			0.283607	0.281432															0.4281	0.885806
	Anzahl	9	9	9	9		9	9	9	9		9	9	9	9			9	9	9	9		9	9	9	9		9	9	9	9
	---------------	---------------	---------------	---------------	---------------	---------------	---------------	---------------	---------------	---------------	---------------	---------------	---------------	---------------	---------------	---------------	---------------	---------------	---------------	---------------	---------------	---------------	---------------	---------------	---------------	---------------	---------------	---------------	---------------	---------------	---------------
		14.3302	12.7198	7.45065	9.89852		107.773	95.6622	102.512	136.192		107.773	97.5851	56.0342	75.9403			68.9417	132.86	49.8179	70.1885		106.289	204.833	94.9682	133.801		106.289	85.0759	76.8052	44.9447
		12.9519	13.2343	7.39972	9.15296		97.4076	99.5316	101.811	125.934		97.4076	101.532	55.6512	70.2204			67.0281	173.782	54.0035	140.87		103.338	267.923	102.947	268.541		103.338	111.28	83.2583	90.2049
		12.6077	13.1496	6.95387	10.0349		94.8191	98.8947	95.6768	138.069		94.8191	100.883	52.298	76.9869			58.6183	161.857	53.551	131.567		90.3729	249.538	102.085	250.807		90.3729	103.644	82.5605	84.2479
		27.7555	36.9598	21.9723	27.121		104.157	138.698	87.2656	107.714		104.157	101.682	82.455	74.6136			163.929	278.927	112.882	303.165		120.098	204.349	101.516	272.641		120.098	100.586	82.7003	109.326
		24.5292	34.1606	27.2319	28.2609		92.05	128.193	108.154	112.241		92.05	93.9803	102.192	77.7496			127.019	275.169	113.927	339.396		93.0572	201.596	102.456	305.224		93.0572	99.2305	83.466	122.392
		27.6584	37.9255	26.3319	34.542		103.793	142.322	104.58	137.187		103.793	104.338	98.8151	95.0297			118.538	277.813	106.778	279.561		86.8443	203.533	96.0273	251.414		86.8443	100.184	78.2286	100.814
		14.9998	20.6671	9.80712	12.613		95.1629	131.118	83.325	107.164		95.1629	109.012	62.219	66.5293			86.9013	229.288	82.9221	226.045		90.2596	238.149	84.2464	229.655		90.2596	93.5255	86.1266	92.2025
		15.0557	21.5153	12.0843	11.876		95.5177	136.499	102.673	100.903		95.5177	113.486	76.6664	62.6419			94.9182	249.789	104.655	244.287		98.5863	259.442	106.326	248.188		98.5863	101.888	108.699	99.6435
		17.2312	14.6931	13.4177	13.1702		109.319	93.2172	114.002	111.899		109.319	77.5015	85.1256	69.4683			107.018	256.406	107.707	254.899		111.154	266.315	109.427	258.97		111.154	104.587	111.87	103.972

## Sheet: caspase 48h
		pmol/mg/min					% jew. con					% zu mono						pmol/mg/min					% jew. con					% zu mono
		fibro mono	ota	fibro co	ota		fibro mono	ota	fibro co	ota		fibro mono	ota mono	fibro co	ota			HK2 mono	ota	HK2 co	ota		HK2 mono	ota	HK2 co	ota		HK2 mono	ota	HK2 co	ota
	mittel	13.8537	16.7679	12.2574	12.9751		100	123.714	100	108.124		100	100	91.3917	77.862		mittel	108.962	162.139	88.7435	132.266		100	150.144	100	151.307		100	100	81.2871	81.6171
	median	13.324	16.4118	10.9994	12.912		100.623	110.355	102.964	112.071		100.623	101.739	77.7431	79.701			104.005	161.436	85.3055	134.387		102.279	150.202	102.781	155.188		102.279	101.975	81.5438	80.6648
	SD	2.63517	2.44635	3.7409	2.33984		16.4818	30.102	14.6334	13.4182		16.4818	5.77379	36.7344	12.6021		SD	25.1928	24.0604	17.3642	21.7437		12.4294	14.4395	4.32486	21.756		12.4294	6.76199	3.91745	8.24234
	s.e.m.	0.87839	0.815449	1.24697	0.779948		5.49395	10.034	4.87781	4.47273		5.49395	1.9246	12.2448	4.20069		s.e.m.	8.3976	8.02012	5.78806	7.2479		4.14313	4.81315	1.44162	7.252		4.14313	2.254	1.30582	2.74745
	anzahl	9	9	9	9		9	9	9	9		9	9	9	9		anzahl	9	9	9	9		9	9	9	9		9	9	9	9
	ttest		0.0357767		0.651665			0.0683586		0.264112				0.55384	0.000350876		ttest		0.000530868		0.00042558			1.39317e-06		6.78194e-06				0.000907204	0.000167851
	ttest zu mono			0.338469	0.00595263															0.0800431	0.0191289
	Anzahl	9	9	9	9		9	9	9	9		9	9	9	9			9	9	9	9		9	9	9	9		9	9	9	9
	---------------	---------------	---------------	---------------	---------------	---------------	---------------	---------------	---------------	---------------	---------------	---------------	---------------	---------------	---------------	---------------	---------------	---------------	---------------	---------------	---------------	---------------	---------------	---------------	---------------	---------------	---------------	---------------	---------------	---------------	---------------
		18.6229	16.5991	8.07938	10.8183		125.223	111.615	87.4082	117.039		125.223	104.562	54.3267	68.1469			89.9417	136.409	68.9701	98.5881		102.279	155.121	96.0795	137.339		102.279	101.975	78.4312	73.7014
		13.324	14.6138	9.51721	9.84022		89.5923	98.2651	102.964	106.458		89.5923	92.056	63.9949	61.9859			91.8177	132.809	71.4203	117.554		104.413	151.027	99.4926	163.759		104.413	99.2836	81.2174	87.8796
		12.6686	16.4118	10.1333	10.359		85.1849	110.355	109.628	112.071		85.1849	103.382	68.1372	65.254			82.0521	132.083	74.963	110.636		93.3076	150.202	104.428	154.122		93.3076	98.7412	85.2461	82.7078
		11.4548	15.8714	10.5024	12.912		78.2356	108.4	93.733	115.238		78.2356	109.194	71.7306	88.8329			98.2614	151.711	77.1859	134.387		93.9284	145.021	93.3758	162.575		93.9284	89.6258	73.7822	79.3912
		16.1273	14.6093	11.3827	13.965		110.148	99.7803	101.59	124.636		110.148	100.511	77.7431	96.0777			108.289	174.26	85.4934	154.113		103.514	166.576	103.426	186.439		103.514	102.947	81.7233	91.0449
		16.3423	13.1246	11.7287	13.2104		111.617	89.6399	104.677	117.901		111.617	90.2959	80.106	90.8861			107.289	181.844	85.3055	136.543		102.558	173.825	103.198	165.183		102.558	107.427	81.5438	80.6648
		12.1228	20.2397	10.9994	17.2683		100.623	167.995	67.3809	105.783		100.623	101.739	91.2982	86.8029			128.247	161.436	104.333	173.476		95.4682	120.174	93.3342	155.188		95.4682	88.034	77.6664	94.5995
		9.64837	20.3681	19.3028	15.8555		80.0841	169.061	118.246	97.1284		80.0841	102.385	160.219	79.701			170.752	200.043	116.127	143.461		127.109	148.914	103.885	128.337		127.109	109.087	86.4463	78.2319
		14.3722	19.0733	18.6705	12.547		119.293	158.314	114.373	76.8613		119.293	95.8761	154.97	63.0703			104.005	188.658	114.893	121.64		77.4225	140.439	102.781	108.817		77.4225	102.879	85.527	66.3327

## Sheet: LDH 24h
		% im Medium (co: beide Kompartimente)					% jew. con					% zu mono						% im Medium (co: beide Kompartimente)					% jew. con					% zu mono
		fibro mono	ota	fibro co	ota		fibro mono	ota	fibro co	ota		fibro mono	ota mono	fibro co	ota			HK2 mono	ota	HK2 co	ota		HK2 mono	ota	HK2 co	ota		HK2 mono	ota	HK2 co	ota
	mittel	10.1866	14.1879	17.8116	20.4231		100	141.618	100	115.333		100	100	176.496	139.996		mittel	10.2458	15.8125	17.8116	20.4231		100	159.921	100	115.333		100	100	200.737	150.415
	median	9.51714	13.1329	19.5716	22.1226		94.4774	134.264	96.2449	110.643		94.4774	99.9747	185.573	152.008			9.448	13.5736	19.5716	22.1226		93.2288	163.996	96.2449	110.643		93.2288	98.8183	186.66	114.996
	SD	4.66381	4.66843	7.39462	7.92107		26.5741	40.4005	19.5589	31.1887		26.5741	21.426	71.7816	42.8567		SD	6.66313	8.69669	7.39462	7.92107		31.5242	32.2606	19.5589	31.1887		31.5242	14.6907	76.8271	74.2681
	s.e.m.	1.09927	1.10036	1.74293	1.86701		6.26358	9.52249	4.61007	7.35125		6.26358	5.05015	16.9191	10.1014		s.e.m.	1.57051	2.04983	1.74293	1.86701		7.43032	7.6039	4.61007	7.35125		7.43032	3.46262	18.1083	17.5052
	anzahl	18	18	18	18		18	18	18	18		18	18	18	18		anzahl	18	18	18	18		18	18	18	18		18	18	18	18
	ttest		0.0174041		0.327415			0.00115554		0.0950316				0.00022888	0.00154965		ttest		0.0436978		0.327415			4.11722e-06		0.0950316				1.70969e-05	0.00958106
	ttest zu mono			0.00101299	0.00844773															0.00354211	0.11533
	Anzahl	18	18	18	18		18	18	18	18		18	18	18	18			18	18	18	18		18	18	18	18		18	18	18	18
	---------------	---------------	---------------	---------------	---------------	---------------	---------------	---------------	---------------	---------------	---------------	---------------	---------------	---------------	---------------	---------------	---------------	---------------	---------------	---------------	---------------	---------------	---------------	---------------	---------------	---------------	---------------	---------------	---------------	---------------	---------------
	2020-04-29	12.1311	13.8966	21.2485	23.0939		119.016	136.337	147.406	160.209		119.016	74.6306	208.465	124.024			6.84861	9.72259	21.2485	23.0939		120.951	171.707	147.406	160.209		120.951	98.9731	375.261	235.089
		7.82905	21.039	11.6785	21.1513		76.8095	206.411	81.0173	146.732		76.8095	112.989	114.576	113.592			5.75198	9.2515	11.6785	21.1513		101.584	163.387	81.0173	146.732		101.584	94.1775	206.251	215.314
		10.6183	20.9258	10.3176	29.5718		104.174	205.299	71.5762	205.148		104.174	112.381	101.225	158.814			4.38634	10.4963	10.3176	29.5718		77.4655	185.372	71.5762	205.148		77.4655	106.849	182.216	301.032
	2020-05-20	11.9742	16.3117	22.2442	25.207		102.857	140.115	94.7818	107.406		102.857	100.57	191.074	155.415			9.93146	22.7087	22.2442	25.207		83.1073	190.029	94.7818	107.406		83.1073	102.711	186.141	114.011
		11.072	15.3892	25.5799	28.954		95.1065	132.19	108.995	123.372		95.1065	94.8823	219.727	178.517			8.96455	20.2634	25.5799	28.954		75.0161	169.566	108.995	123.372		75.0161	91.6507	214.055	130.958
		11.8788	16.9567	22.5824	27.1227		102.037	145.656	96.223	115.569		102.037	104.547	193.98	167.226			16.9545	23.3559	22.5824	27.1227		141.877	195.444	96.223	115.569		141.877	105.638	188.972	122.675
	2020-07-22	27.8106	12.3692	27.1116	28.8141		178.295	79.2996	106.451	113.136		178.295	70.7427	173.813	164.795			18.2159	30.2325	27.1116	28.8141		107.161	177.851	106.451	113.136		107.161	108.885	159.492	103.777
		8.95637	23.3056	28.0878	24.647		57.4195	149.413	110.284	96.7742		57.4195	133.291	180.072	140.962			16.4647	24.9763	28.0878	24.647		96.8586	146.93	110.284	96.7742		96.8586	89.9542	165.235	88.7683
		10.0273	16.7796	21.2064	28.6177		64.2855	107.575	83.265	112.365		64.2855	95.9668	135.955	163.672			16.3155	28.0879	21.2064	28.6177		95.9808	165.235	83.265	112.365		95.9808	101.161	124.753	103.069
	2020-07-29	9.13511	9.31426	5.83904	4.20913		114.804	117.055	100.319	72.3156		114.804	99.1665	73.3812	44.8134			3.92576	3.8291	5.83904	4.20913		125.846	122.748	100.319	72.3156		125.846	70.051	187.18	77.0034
		7.26868	9.52916	6.31125	5.72801		91.3479	119.756	108.431	98.411		91.3479	101.454	79.3155	60.9845			2.61029	5.13484	6.31125	5.72801		83.677	164.605	108.431	98.411		83.677	93.9388	202.317	104.79
		7.46764	9.33424	5.31119	6.33971		93.8483	117.306	91.2499	108.92		93.8483	99.3791	66.7475	67.4972			2.82241	7.43453	5.31119	6.33971		90.4768	238.326	91.2499	108.92		90.4768	136.01	170.259	115.981
	2020-08-05	9.89917	8.12678	20.9242	18.6755		125.378	102.93	126.239	112.672		125.378	64.665	265.016	148.601			9.98563	8.40482	20.9242	18.6755		181.492	152.76	126.239	112.672		181.492	107.121	380.304	238.022
		7.26016	9.71633	12.8448	15.4586		91.9536	123.062	77.4944	93.2638		91.9536	77.313	162.686	123.004			2.91196	7.4908	12.8448	15.4586		52.9258	136.148	77.4944	93.2638		52.9258	95.4714	233.458	197.022
		6.52705	19.8594	15.9563	23.7341		82.6684	251.53	96.2667	143.191		82.6684	158.022	202.095	188.853			3.60832	7.64275	15.9563	23.7341		65.5823	138.909	96.2667	143.191		65.5823	97.408	290.011	302.494
	2020-08-26	10.0389	11.6252	27.9174	21.0194		128.138	148.385	132.174	99.5157		128.138	107.217	356.341	193.86			26.3233	27.3699	27.9174	21.0194		144.299	150.036	132.174	99.5157		144.299	125.181	153.038	96.1359
		6.54979	11.0395	17.2287	15.3632		83.6023	140.91	81.5686	72.7364		83.6023	101.816	219.909	141.693			12.4334	16.6509	17.2287	15.3632		68.1574	91.2769	81.5686	72.7364		68.1574	76.1557	94.4442	70.2661
		6.91467	9.8631	18.219	19.908		88.2596	125.894	86.2572	94.2538		88.2596	90.9663	232.549	183.609			15.9698	21.5721	18.219	19.908		87.5434	118.254	86.2572	94.2538		87.5434	98.6635	99.8729	91.0527

## Sheet: LDH 48h
		% im Medium (co: beide Kompartimente)					% jew. con					% zu mono						% im Medium (co: beide Kompartimente)					% jew. con					% zu mono
		fibro mono	ota	fibro + HK2 co	ota		fibro mono	ota	fibro co	ota		fibro mono	ota mono	fibro co	ota			HK2 mono	ota	HK2 + fibro co	ota		HK2 mono	ota	HK2 co	ota		HK2 mono	ota	HK2 co	ota
	mittel	15.4375	15.9477	21.6913	28.5946		100	104.329	100	132.571		100	100	142.329	183.024		mittel	13.932	24.7216	21.6913	28.5946		100	188.267	100	132.571		100	100	165.642	120.534
	median	15.1605	15.1603	21.5946	27.0673		93.5266	98	87.8205	128.942		93.5266	99.0514	145.487	180.63			13.2862	25.1967	21.5946	27.0673		96.1963	164.621	87.8205	128.942		96.1963	98.793	145.719	107.881
	SD	3.69421	3.41467	7.07523	5.7969		19.6583	21.5686	29.0747	23.2513		19.6583	14.2354	46.7135	46.0027		SD	5.23216	6.75269	7.07523	5.7969		19.6038	62.1535	29.0747	23.2513		19.6038	14.5754	60.5071	32.0721
	s.e.m.	0.870734	0.804845	1.66765	1.36634		4.63351	5.08376	6.85298	5.48039		4.63351	3.35532	11.0105	10.8429		s.e.m.	1.23323	1.59162	1.66765	1.36634		4.62067	14.6497	6.85298	5.48039		4.62067	3.43546	14.2617	7.55947
	anzahl	18	18	18	18		18	18	18	18		18	18	18	18		anzahl	18	18	18	18		18	18	18	18		18	18	18	18
	ttest		0.678407		0.0037544			0.544881		0.000981813				0.00154189	3.2559e-08		ttest		9.23562e-06		0.0037544			2.9895e-06		0.000981813				0.000154895	0.0218516
	ttest zu mono			0.00274153	5.13187e-09															0.000907521	0.0816581
	Anzahl	18	18	18	18		18	18	18	18		18	18	18	18			18	18	18	18		18	18	18	18		18	18	18	18
	---------------	---------------	---------------	---------------	---------------	---------------	---------------	---------------	---------------	---------------	---------------	---------------	---------------	---------------	---------------	---------------	---------------	---------------	---------------	---------------	---------------	---------------	---------------	---------------	---------------	---------------	---------------	---------------	---------------	---------------	---------------
		20.7265	16.74	37.3859	43.0062		114.28	92.299	169.764	195.285		114.28	111.011	206.134	285.194			13.4167	31.4935	37.3859	43.0062		111.235	261.105	169.764	195.285		111.235	99.2993	309.958	135.599
		18.4637	14.9017	12.7231	35.909		101.803	82.163	57.7738	163.058		101.803	98.8198	70.1511	238.129			11.5937	31.1723	12.7231	35.909		96.1206	258.443	57.7738	163.058		96.1206	98.2868	105.484	113.221
		15.2199	13.5972	15.9578	31.1444		83.9176	74.9707	72.4621	141.422		83.9176	90.1695	87.9862	206.533			11.1744	32.4813	15.9578	31.1444		92.6446	269.295	72.4621	141.422		92.6446	102.414	132.302	98.1985
		18.9685	17.6729	32.21	32.6522		124.267	115.779	124.359	126.066		124.267	100.642	211.014	185.944			14.6038	23.8094	32.21	32.6522		80.188	130.735	124.359	126.066		80.188	101.513	176.861	139.214
		11.7233	17.4343	22.635	27.1158		76.8021	114.216	87.3908	104.691		76.8021	99.2829	148.286	154.416			13.1557	24.7103	22.635	27.1158		72.2363	135.681	87.3908	104.691		72.2363	105.353	124.286	115.609
		15.1012	17.5734	22.8575	25.7168		98.9311	115.127	88.2502	99.2893		98.9311	100.075	149.745	146.449			26.8765	21.8442	22.8575	25.7168		147.576	119.944	88.2502	99.2893		147.576	93.134	125.508	109.645
		23.2928	15.0445	28.3219	27.0188		129.727	83.7888	129.382	123.429		129.727	74.0453	157.736	132.98			20.9437	37.6852	28.3219	27.0188		107.759	193.897	129.382	123.429		107.759	119.913	145.721	85.973
		14.8906	26.2896	21.8794	25.1583		82.9315	146.417	99.951	114.93		82.9315	129.391	121.855	123.823			17.0944	26.8856	21.8794	25.1583		87.9539	138.331	99.951	114.93		87.9539	85.5493	112.573	80.053
		15.6824	19.6198	15.469	33.1439		87.3416	109.271	70.6667	151.411		87.3416	96.5639	86.153	163.126			20.2688	29.7103	15.469	33.1439		104.287	152.865	70.6667	151.411		104.287	94.5374	79.5909	105.463
		19.7221	15.4034	24.3506	27.0188		124.305	97.0849	118.4	131.374		124.305	107.339	153.478	188.28			14.5197	17.6348	24.3506	27.0188		136.774	166.118	118.4	131.374		136.774	112.34	229.379	172.119
		14.729	15.2762	21.8794	25.1583		92.8344	96.2831	106.384	122.327		92.8344	106.452	137.902	175.315			8.0232	13.209	21.8794	25.1583		75.5775	124.427	106.384	122.327		75.5775	84.1457	206.101	160.267
		13.1466	12.3713	15.469	33.1439		82.8608	77.9741	75.2153	161.156		82.8608	86.2094	97.4986	230.963			9.30465	16.2494	15.469	33.1439		87.6485	153.067	75.2153	161.156		87.6485	103.514	145.716	211.138
		16.214	12.0572	21.3099	20.457		132.094	98.2292	134.354	128.977		132.094	79.6789	173.61	135.188			7.24201	26.1662	21.3099	20.457		96.272	347.842	134.354	128.977		96.272	133.649	283.284	104.488
		10.074	13.4447	12.9361	20.4461		82.0724	109.533	81.5588	128.908		82.0724	88.8483	105.389	135.116			7.12651	18.8355	12.9361	20.4461		94.7366	250.391	81.5588	128.908		94.7366	96.206	171.966	104.432
		10.5357	19.8948	13.3371	20.657		85.8332	162.081	84.0874	130.237		85.8332	131.473	108.656	136.509			8.19882	13.7333	13.3371	20.657		108.991	182.564	84.0874	130.237		108.991	70.1451	177.298	105.509
		17.0892	12.8353	33.5221	34.0743		130.174	97.7709	140.219	142.528		130.174	96.8986	255.349	257.239			18.046	31.5554	33.5221	34.0743		114.618	200.421	140.219	142.528		114.618	119.275	212.913	128.796
		9.92567	12.7876	19.0336	28.0744		75.607	97.4076	79.6151	117.432		75.607	96.5386	144.985	211.944			12.037	25.6831	19.0336	28.0744		76.4518	163.124	79.6151	117.432		76.4518	97.0785	120.89	106.118
		12.369	14.1155	19.1654	24.8071		94.2189	107.522	80.1664	103.765		94.2189	106.563	145.989	187.278			17.1506	22.1295	19.1654	24.8071		108.93	140.554	80.1664	103.765		108.93	83.6465	121.728	93.7676
