# Supplementary material for: The Impact of the Nephrotoxin Ochratoxin A on Human Renal Cells Studied by a Novel Co-Culture Model Is Influenced by the Presence of Fibroblasts
Source: Toxins (Basel). 2021 Mar 18;13(3):219. doi: 10.3390/toxins13030219 (PMC8003035; doi:10.3390/toxins13030219)
Supplement: Supplementary file 1 [file toxins-13-00219-s001.zip › RT-PCR.xlsx]

## Sheet: CDK2 48h
		CDK2 gg jew. con					CDK2 gg jew. con					CDK2 gg jew. mono					CDK2 gg jew. mono
	ddCq	fibromono	ota mono	ko	ko ota		HK2 mono	ota mono	ko	ko ota		fibromono	ota mono	ko	ko ota		HK2 mono	ota mono	ko	ko ota
	Mittel	3.94746e-16	0.0398128	1.97373e-16	-0.35261		4.93432e-17	-0.0344669	9.86865e-17	0.539496		3.94746e-16	1.97373e-16	0.366656	-0.0257673		4.93432e-17	0	0.0870911	0.662033
	sem	0.322118	0.252608	0.134756	0.220232		0.103927	0.24246	0.105482	0.143157		0.322118	0.0713493	0.292838	0.16979		0.103927	0.228241	0.130506	0.0964548
	fold		1.02798		-1.27687			-1.02418		1.45346				1.28936	-1.01802				1.06223	1.58231
	ttest		0.928078		0.216198			0.900181		0.0113339				0.438771	0.896702				0.62928	0.0197045
	Anzahl	9	9	9	9		9	8	9	9		9	9	9	9		9	8	9	9
----------------	----------------	----------------	----------------	----------------	----------------	----------------	----------------	----------------	----------------	----------------	----------------	----------------	----------------	----------------	----------------	----------------	----------------	----------------	----------------	----------------
		0.159986	0.639695	0.361985	-1.13022		0.556696	0.671317	-0.179647	0.862906		0.159986	0.155086	1.45764	-0.519178		0.556696	0.714597	0.232176	1.31801
		-0.0264549	0.151748	-0.609781	-1.43024		-0.349817	-0.757877	0.148025	0.0396941		-0.0264549	-0.33286	0.485872	-0.819192		-0.349817	-0.714597	0.559848	0.494798
		-0.133531	0.662383	0.247796	-1.02412		-0.20688		0.031622	0.0832076		-0.133531	0.177774	1.34345	-0.413079		-0.20688		0.443445	0.538311
		-0.39284	-0.702089	0.776646	-0.00651776		-0.34443	0.00636421	0.22246	0.0430071		-0.39284	0.283201	0.0618965	0.264024		-0.34443	0.305023	0.172387	0.291592
		2.12193	-0.958691	-0.363145	0.105522		-0.0567868	-0.33961	-0.00563838	0.425611		2.12193	0.0265991	-1.07789	0.376063		-0.0567868	-0.0409512	-0.0557116	0.674196
		-1.72909	-1.29509	-0.4135	0.552702		0.401216	-0.56273	-0.216822	0.366739		-1.72909	-0.3098	-1.12825	0.823244		0.401216	-0.264071	-0.266895	0.615324
		-0.359913	0.666561	-0.00607071	-0.0837057		-0.279117	0.790715	0.236156	0.82035		-0.359913	0.046441	0.712992	0.0152371		-0.279117	0.555115	0.135679	0.484273
		0.689585	0.778249	0.0192432	-0.490703		0.146273	-0.960119	-0.695082	0.900639		0.689585	0.158128	0.738306	-0.39176		0.146273	-1.19572	-0.795559	0.564562
		-0.329672	0.415551	-0.0131724	0.333793		0.132844	0.876205	0.458925	1.31331		-0.329672	-0.204569	0.705891	0.432735		0.132844	0.640604	0.358448	0.977232

## Sheet: CDKN1A 
	Ct ca.						30	31	31	29
		CDKN1A gg jew. con					CDKN1A gg jew. con					CDKN1A gg jew. mono					CDKN1A gg jew. mono
	ddCq	fibromono	100 ota mono	ko	ko ota		HK2 mono	ota mono	ko	ko ota		fibromono	ota mono	ko	ko ota		HK2 mono	ota mono	ko	ko ota
	Mittel	1.97373e-16	2.74298	-3.94746e-16	3.12724		9.86865e-16	1.99496	1.18424e-15	2.51144		1.97373e-16	-2.22045e-16	0.732955	1.24359		9.86865e-16	2.22045e-16	-0.128426	0.515196
	Median	0.00179209	2.9719	-0.0914985	3.10485		-0.141213	2.22724	0.00036628	2.50701		0.00179209	-0.0684102	0.521231	1.14352		-0.141213	0.164094	0.00511556	0.492654
	sem	0.211219	0.256776	0.12202	0.302686		0.139884	0.309597	0.187476	0.168228		0.211219	0.074852	0.151426	0.254419		0.139884	0.202536	0.222806	0.331726
	fold		6.6945		8.7376			3.98606		5.70189				1.66204	2.36787				-1.0931	1.42919
	ttest		1.15364e-06		1.10677e-07			4.03267e-05		6.44917e-08				0.0171531	0.000791845				0.65153	0.245423
	Anzahl	9	8	9	9		9	8	9	9		9	8	9	9		9	8	9	9
----------------	----------------	----------------	----------------	----------------	----------------	----------------	----------------	----------------	----------------	----------------	----------------	----------------	----------------	----------------	----------------	----------------	----------------	----------------	----------------	----------------
		0.375855	3.60071	-0.0914985	3.51824		-0.0410512	1.77527	-0.13406	3.11616		0.375855	0.216735	0.358305	0.584066		-0.0410512	0.924603	-0.251337	2.14821
		0.00179209	3.20435	-0.111073	4.12398		-0.646763	-0.0739334	0.122392	1.96406		0.00179209	-0.179628	0.33873	1.18981		-0.646763	-0.924603	0.00511556	0.996112
		-0.377647	3.34687	0.202572	4.55346		0.687815		0.0116684	2.89091		-0.377647	-0.0371063	0.652375	1.61929		0.687815		-0.105608	1.92297
		-0.0833041		0.638562	3.10485		-0.263636	2.62155	0.0201697	2.59425		-0.0833041		1.29304	2.15375		-0.263636	0.298925	0.328432	0.579889
		0.566164	1.84411	-0.179702	1.56583		-0.141213	1.71129	0.00036628	2.50701		0.566164	0.238524	0.474779	0.61473		-0.141213	-0.611328	0.308628	0.492654
		-0.48286	1.36706	-0.45886	3.75146		0.404849	2.63502	-0.020536	1.73031		-0.48286	-0.238524	0.195621	2.80036		0.404849	0.312403	0.287726	-0.284047
		-1.35757	2.76052	0.303435	2.42333		-0.309526	2.83601	-0.826984	2.12906		-1.35757	-0.099714	1.39801	0.657677		-0.309526	0.405847	-1.40325	-0.877369
		0.630586	2.63691	-0.573349	2.19479		0.538711	1.99505	-0.531798	2.33081		0.630586	-0.223329	0.521231	0.429134		0.538711	-0.435111	-1.10806	-0.675616
		0.726988	3.18328	0.269914	2.90918		-0.229186	2.45943	1.35878	3.34039		0.726988	0.323043	1.36449	1.14352		-0.229186	0.0292638	0.782517	0.333965

## Sheet: COX2
	Ct ca.
		COX2 gg jew. con					COX 2 gg jew. con					COX2 gg jew. con					COX 2 gg jew. con
	ddCq	fibromono	ota mono	ko	ko ota		HK2 mono	ota mono	ko	ko ota		fibromono	ota mono	ko	ko ota		HK2 mono	ota mono	ko	ko ota
	Mittel	-1.11111e-05	0.446956	0	0.647467		0	-0.364175	-1.11111e-05	-0.196244		-1.11111e-05	0.4916	-3.94746e-16	1.62377		0	-1.11111e-05	0.176256	-0.340311
	Median	0.1767	0.2428	-0.3129	1.194		0.2084	-0.44945	0.2141	0.1084		0.1767	0.9306	0.173234	1.71784		0.2084	0.183	-0.0942	0.3409
	sem	0.147543	0.215448	0.466615	0.486458		0.365114	0.237555	0.163276	0.293689		0.147543	0.589129	0.243033	0.279057		0.365114	0.559809	0.25731	0.440545
	fold		1.36316		1.56642			-1.28715		-1.14571				-1	3.0818				1.12995	-1.26603
	ttest		0.126118		0.378584			0.456333		0.589522				0.999971	0.121049				0.714753	0.658477
	Anzahl	9	9	9	9		9	8	9	9		9	9	9	9		9	9	9	9
----------------	----------------	----------------	----------------	----------------	----------------	----------------	----------------	----------------	----------------	----------------	----------------	----------------	----------------	----------------	----------------	----------------	----------------	----------------	----------------	----------------
		-0.6889	0.1353	1.3079	-1.6672		0.2084	0.24	-0.0475	0.2351		-0.6889	3.1677	0.233124	3.03818		0.2084	0.3925	-0.0942	0.3409
		0.4139	-0.1374	-0.3786	-0.8774		0.5346	0.1861	-0.6242	0.7286		0.4139	1.4812	-1.156	1.94861		0.5346	0.3386	-0.6708	0.8344
		0.2749	0.5038	-0.9292	-1.477		-0.743	-0.8834	0.6716	-0.7405		0.2749	0.9306	0.922877	2.26147		-0.743	-0.731	0.625	-0.6347
		0.1767	-0.205	1.4063	1.8751		-0.7587	-0.6118	0.3191	0.5369		0.1767	1.7987	-0.155552	0.860472		-0.7587	0.183	-0.098	0.9147
		0.3048	2.0546	-0.2989	2.0155		-0.1032	-0.2871	0.2141	0.0437		0.3048	0.0935	0.752899	0.348461		-0.1032	0.5076	-0.2029	0.4215
		-0.4815	0.2428	-1.1075	1.5953		0.8619	-1.4854	-0.5332	0.4865		-0.4815	-0.7151	-0.597347	0.581499		0.8619	-0.6907	-0.9502	0.8643
		-0.5697	0.8599	2.5521	2.1502		1.7102	0.7172	0.4411	0.1084		-0.5697	1.7747	-0.966668	2.31908		1.7102	-1.1911	1.4335	-0.8074
		-0.0306	0.1371	-0.3129	1.194		-2.3043		0.3238	-2.1533		-0.0306	-1.0903	0.173234	1.53834		-2.3043	3.8883	1.3163	-3.0691
		0.6003	0.4315	-2.2392	1.0187		0.5941	-0.789	-0.7649	-1.0116		0.6003	-3.0166	0.793433	1.71784		0.5941	-2.6973	0.2276	-1.9274

## Sheet: Fibronektin
		Fibron gg jew. con					Fibron gg jew. con					Fibron gg jew. mono					Fibron gg jew. mono
	ddCq	fibromono	ota mono	ko	ko ota		HK2 mono	ota mono	ko	ko ota		fibromono	ota mono	ko	ko ota		HK2 mono	ota mono	ko	ko ota
	Mittel	0	0.690205	4.93432e-17	-0.618143		0	-0.87951	0	-0.912783		0	0	0.634962	-0.645432		0	-2.77556e-17	-0.432057	-0.420896
	Median	-0.115621	0.684723	0.114738	-0.122172		-0.0992356	-0.968454	-0.00408716	-0.824242		-0.115621	0.0744103	0.884903	-0.79905		-0.0992356	0.0432373	-0.385827	-0.318119
	sem	0.232834	0.151519	0.1665	0.237566		0.0589773	0.157298	0.0733895	0.188316		0.232834	0.14253	0.228661	0.267846		0.0589773	0.0738537	0.0966989	0.131969
	fold		1.61351		-1.5349			-1.83975		-1.88267				1.5529	-1.56421				-1.34916	-1.33876
	ttest		0.0382003		0.0617296			0.000122562		0.000601126				0.0852546	0.0728519				0.00241754	0.023144
	Anzahl	9	8	9	9		9	8	9	9		9	8	9	9		9	8	9	9
----------------	----------------	----------------	----------------	----------------	----------------	----------------	----------------	----------------	----------------	----------------	----------------	----------------	----------------	----------------	----------------	----------------	----------------	----------------	----------------	----------------
		-0.0144889	0.803901	-1.04738	0.119121		-0.187741	-1.02345	-0.0745063	-1.35392		-0.0144889	0.0218925	-1.07716	-0.692673		-0.187741	0.118419	-0.287466	-0.287466
		-0.267633	0.277202	0.114738	-1.12		0.00126959	-1.26029	0.226881	-1.74126		-0.267633	-0.504806	0.0849524	-1.9318		0.00126959	-0.118419	0.013922	-0.812346
		0.282122	1.26492	0.93264	-0.00285446		0.186471		-0.152375	-1.76309		0.282122	0.482914	0.902854	-0.814648		0.186471		-0.365334	-0.834176
		1.05068		0.187919	-0.0761189		0.227224	-0.913458	-0.276647	-0.637035		1.05068		1.16924	0.466581		0.227224	0.297106	-0.685888	0.164288
		-0.935064	0.565546	0.14106	-1.68387		-0.12407	-1.24251	-0.00408716	-0.824242		-0.935064	0.126928	1.12238	-1.14117		-0.12407	-0.0319441	-0.413328	-0.0229183
		-0.115621	0.311689	-0.328979	-0.122172		-0.103154	-1.47573	0.280734	-0.82821		-0.115621	-0.126928	0.652338	0.420527		-0.103154	-0.265162	-0.128507	-0.0268866
		-0.530792	0.0666913	-0.0684499	-0.986278		-0.194604	-0.192147	0.288142	-0.0176985		-0.530792	-0.699434	0.884903	-0.79905		-0.194604	0.181402	-0.385827	-0.318119
		1.22077	1.26684	0.252226	-1.70664		0.293839	-0.700967	0.0510216	-0.718766		1.22077	0.500712	1.20558	-1.51942		0.293839	-0.327418	-0.622948	-1.01919
		-0.689976	0.964848	-0.183776	0.0155274		-0.0992356	-0.227532	-0.339164	-0.330836		-0.689976	0.198723	0.769577	0.202755		-0.0992356	0.146017	-1.01313	-0.631256

## Sheet: GDF15
		GDF15 gg jew. con					GDF15 gg jew. con					GDF15 gg jew. mono					GDF15 gg jew. mono
	ddCq	fibromono	ota mono	ko	ko ota		HK2 mono	ota mono	ko	ko ota		fibromono	ota mono	ko	ko ota		HK2 mono	ota mono	ko	ko ota
	Mittel	-1.97373e-16	1.37342	3.94746e-16	4.35081		9.86865e-17	2.18786	2.96059e-16	1.9323		-1.97373e-16	1.11022e-16	-0.942819	2.19259		9.86865e-17	0	0.136477	-0.170973
	Median	-0.427204	1.78525	-0.178656	4.73838		-0.0128348	2.20458	0.0472984	1.918		-0.427204	0.0052996	-1.59257	2.40279		-0.0128348	0.170939	0.247628	-0.107544
	sem	0.478262	0.307835	0.150709	0.424946		0.0738589	0.169296	0.137721	0.182493		0.478262	0.102168	0.390459	0.21435		0.0738589	0.133645	0.15745	0.201311
	fold		2.59083		20.4044			4.5563		3.81663				-1.92228	4.57125				1.09922	-1.12582
	ttest		0.0432757		1.00675e-07			7.20219e-09		5.83787e-07				0.169224	5.12902e-07				0.470101	0.526922
	Anzahl(	9	8	9	9		9	8	9	9		9	8	9	9		9	8	9	9
----------------	----------------	----------------	----------------	----------------	----------------	----------------	----------------	----------------	----------------	----------------	----------------	----------------	----------------	----------------	----------------	----------------	----------------	----------------	----------------	----------------
		-0.427204	1.74208	-0.221311	5.59022		-0.0128348	3.11465	-0.13201	2.63498		-0.427204	-0.128829	-1.62087	2.31975		-0.0128348	0.45981	0.315326	0.427469
		-0.668844	1.82842	-0.59366	5.67326		0.0934633	2.19503	0.31265	2.09996		-0.668844	-0.0424886	-1.99322	2.40279		0.0934633	-0.45981	0.759986	-0.107544
		1.09605	2.04223	0.814972	5.77669		-0.0806285		-0.18064	2.27877		1.09605	0.171317	-0.584588	2.50622		-0.0806285		0.266696	0.0712585
		-2.10974	-0.101832	-0.178656	4.78309		-0.0354283	2.21414	0.0472984	2.50231		-2.10974	-0.0530878	-2.15608	2.85442		-0.0354283	0.317144	0.106713	0.664735
		3.13712	0.0043436	0.384849	4.73838		0.302931	2.03456	-0.235512	1.78573		3.13712	0.0530878	-1.59257	2.80971		0.302931	0.137565	-0.176097	-0.0518472
		-1.02738		-0.206193	4.4506		-0.267503	1.44228	0.188213	1.653		-1.02738		-2.18361	2.52192		-0.267503	-0.45471	0.247628	-0.184575
		-0.606984	1.99049	-0.549359	2.46355		0.0339277	2.4723	0.635137	1.86079		-0.606984	0.16646	-0.000833911	1.18804		0.0339277	0.304884	0.537816	-0.403947
		0.934209	2.2761	0.497092	2.19293		0.343701	2.37173	0.269924	0.657158		0.934209	0.452072	1.04562	0.91742		0.343701	0.204312	0.172603	-1.60758
		-0.327225	1.2055	0.0522673	3.48854		-0.377629	1.65822	-0.90506	1.918		-0.327225	-0.618533	0.600793	2.21303		-0.377629	-0.509196	-1.00238	-0.346733

## Sheet: GLUT1
										23
		GLUT1 gg jew. con					GLUT1 gg jew. con					GLUT1 gg jew. mono					GLUT1 gg jew. mono
	ddCq	fibromono	100 ota mono	ko	ko ota		HK2 mono	100 ota mono	ko	ko ota		fibromono	ota mono	ko	ko ota		HK2 mono	ota mono	ko	ko ota
	Mittel	-0.0187691	1.3538	1.23358e-16	1.56671		0	1.63117	0	1.8469		0	0	0.352913	0.642927		0	0	0.105674	0.32176
	sem	0.127056	0.276542	0.118706	0.131081		0.107327	0.168903	0.161668	0.15456		0.141544	0.203804	0.21304	0.189826		0.107327	0.0987086	0.173704	0.132642
	fold		2.55584		2.96228			3.09765		3.59727				1.27714	1.56149				1.076	1.24985
	ttest		0.000524273		3.15464e-07			1.12507e-06		7.8788e-07				0.22579	0.0464825				0.632213	0.0933617
	Anzahl	9	8	9	9			8	9	9		8	8	9	9		9	8	9	9
----------------	----------------	----------------	----------------	----------------	----------------	----------------	----------------	----------------	----------------	----------------	----------------	----------------	----------------	----------------	----------------	----------------	----------------	----------------	----------------	----------------
		0.450555	1.86306	0.17387	1.6339		0.526403	2.14111	-0.0598428	2.43194		0.450555	0.67629	-0.00678216	0.266485		0.526403	0.513133	0.145613	1.00942
		-0.483947	0.689551	-0.546815	1.26516		-0.376492	1.11484	0.119246	1.62807		-0.483947	-0.497215	-0.727466	-0.102259		-0.376492	-0.513133	0.324702	0.205554
		0.0333921	1.00769	0.372945	2.05149		-0.149911		-0.0594028	1.75166		0.0333921	-0.179075	0.192294	0.68407		-0.149911		0.146053	0.329146
		0.544997	0.786824	0.486472	1.44231		-0.0191058	1.30073	0.266298	1.2313		0.544997	0.126946	0.649046	0.945004		-0.0191058	0.116115	0.538944	0.319321
		-0.544997	0.532932	-0.0989307	1.84379		-0.34138	1.2886	-0.39026	1.4618		-0.544997	-0.126946	0.0636437	1.34648		-0.34138	0.103983	-0.117614	0.549824
		-0.168922		-0.387541	2.17235		0.360486	0.964522	0.123961	1.47435				-0.224967	1.67505		0.360486	-0.220098	0.396606	0.562374
		-0.168922	1.56467	-0.428565	1.35322		-0.39562	2.01576	0.62936	2.47354		-0.168922	-0.418771	0.648253	0.44659		-0.39562	-0.0641032	0.468281	0.232593
		0.406225	3.09459	0.235765	0.822337		0.268892	2.01688	-1.10935	1.65819		0.406225	1.11115	1.31258	-0.08429		0.268892	-0.0629839	-1.27043	-0.582756
		-0.237303	1.29107	0.1928	1.51584		0.126728	2.20695	0.47999	2.5113		-0.237303	-0.692379	1.26962	0.60921		0.126728	0.127087	0.318911	0.270355

## Sheet: GYS1
										26
		GYS1 gg jew. con					GYS1 gg jew. con					GYS1 gg jew. mono					GYS1 gg jew. mono
	ddCq	fibromono	ota mono	ko	ko ota		HK2 mono	ota mono	ko	ko ota		fibromono	ota mono	ko	ko ota		HK2 mono	ota mono	ko	ko ota
	Mittel	9.86865e-17	-0.4936	0	-1.42219		0	-1.39661	2.22045e-16	-0.991092		9.86865e-17	2.22045e-16	0.981243	0.0706726		0	-1.11022e-16	0.195252	0.545505
	sem	0.193883	0.242943	0.109461	0.334415		0.0896255	0.230988	0.0850663	0.369388		0.193883	0.196478	0.130301	0.365051		0.0896255	0.175976	0.18816	0.165176
	fold		-1.40795		-2.67991			-2.63282		-1.98769				1.97417	1.05021				1.14492	1.45953
	ttest		0.152767		0.00121711			5.87082e-05		0.0343202				0.0011219	0.875582				0.376561	0.0507421
	Anzahl	9	8	9	8			8	8	9		9	8	9	8		9	8	8	9
----------------	----------------	----------------	----------------	----------------	----------------	----------------	----------------	----------------	----------------	----------------	----------------	----------------	----------------	----------------	----------------	----------------	----------------	----------------	----------------	----------------
		0.504459	-0.0155951	0.205385	-0.914014		0.316457	-0.964492	-0.189125	-0.834104		0.504459	0.624424	1.03092	0.551544		0.316457	0.735818	0.149702	1.20503
		-0.404065	-1.0054	-0.54777	-1.63309		0.195896	-2.43613	0.0598923	-2.62848		-0.404065	-0.365381	0.277768	-0.167529		0.195896	-0.735818	0.398719	-0.589344
		-0.100394	-0.899063	0.342385	-0.712985		-0.512354		0.129232	-1.63556		-0.100394	-0.259044	1.16792	0.752573		-0.512354		0.468059	0.403577
		0.988355	-1.33299	0.577799	-1.42622		-0.284352	-1.76622	-0.331567	-1.51361		0.988355	-0.326291	1.41492	0.417598		-0.284352	-0.0260904	0.254166	0.812253
		-0.243509	-0.680407	-0.326847	-0.849956		-0.0605053	-1.81131	0.513536	-1.77057		-0.243509	0.326291	0.510273	0.993862		-0.0605053	-0.0711757	1.09927	0.555293
		-0.744846		-0.250952			0.344857	-1.64287	-0.181969	-1.81529		-0.744846		0.586167			0.344857	0.097266	0.403763	0.510573
		-0.0737529	-1.05388	-0.04033	-1.18254		0.0296476	-1.33181	-0.0121761	0.872026		-0.0737529	-1.04876	1.24074	0.103647		0.0296476	-0.48119	-0.618007	1.11681
		0.750285	0.612397	0.0699243	-3.79919		-0.164594	-1.12798	0.0121761	0.0464969		0.750285	0.617512	1.351	-2.513		-0.164594	-0.277358	-0.593655	0.291286
		-0.676532	0.426136	-0.0295943	-0.859501		0.134946	-0.0920716		0.359273		-0.676532	0.43125	1.25148	0.426687		0.134946	0.758548		0.604061

## Sheet: MRPS16
	Ct ca.
		MRPS16 gg jew. con					MRPS16 gg jew. con					MRPS16 gg jew. mono					MRPS16 gg jew. mono
	ddCq	fibromono	ota mono	ko	ko ota		HK2 mono	ota mono	ko	ko ota		fibromono	ota mono	ko	ko ota		HK2 mono	ota mono	ko	ko ota
	Mittel	5.01142e-18	-1.15892	1.11111e-05	-1.3374		0	-0.988878	-2.05222e-05	-1.67938		5.01142e-18	1.98444e-05	0.817278	0.638722		0	0	-0.0849444	-0.775467
	Median	-0.0542	-0.9449	-0.0358	-1.308		0	-1.206	-0.0215	-1.7705		-0.0542	-0.0010214	0.7173	0.2895		0	-0.1635	-0.1758	-0.6206
	sem	0.0805719	0.178527	0.116864	0.213477		0.074389	0.191852	0.15534	0.147284		0.0805719	0.119189	0.236543	0.29059		0.074389	0.154025	0.162496	0.173814
	fold		-2.23291		-2.52696			-1.98464		-3.2029				1.76208	1.55695				-1.06065	-1.71174
	ttest		4.15747e-05		9.10032e-05			0.000612221		1.5108e-06				0.00712152	0.0732403				0.674156	0.00621964
	Anzahl	9	9	9	9		8	9	9	9		9	9	9	9		8	9	9	9
----------------	----------------	----------------	----------------	----------------	----------------	----------------	----------------	----------------	----------------	----------------	----------------	----------------	----------------	----------------	----------------	----------------	----------------	----------------	----------------	----------------
		-0.1986	-0.9449	-0.1455	-0.8512		-0.2273	-0.1315	0.0069153	-2.1619		-0.1986	-0.0209	0.0661	0.2842		-0.2273	0.7107	-0.2617	-1.5883
		0.3649	-0.925	0.5057	-1.6642		0.0636	-1.1891	-0.2499	-0.8926		0.3649	-0.0010214	0.7173	-0.5288		0.0636	-0.3469	-0.5184	-0.319
		-0.1663	-0.902	-0.3602	-1.308		0.1637	-1.206	0.2429	-1.3787		-0.1663	0.022	-0.1487	-0.1726		0.1637	-0.3638	-0.0257	-0.8051
		0.3708	-0.3586	0.2846	-0.58		-0.1221	-1.3901	0.9986	-1.6963		0.3708	0.4739	1.9486	1.9164		-0.1221	0.0727	1.0789	-0.1532
		-0.3166	-0.5754	0.1653	-0.3591		0.4123	-1.3721	-0.7426	-1.7705		-0.3166	0.2571	1.8293	2.1374		0.4123	0.0908	-0.6624	-0.2275
		-0.0542	-1.5634	-0.4499	-2.2069		-0.2902	-1.6263	-0.2561	-2.1636		-0.0542	-0.7309	1.2142	0.2895		-0.2902	-0.1635	-0.1758	-0.6206
		0.1998	-1.2953	0.4578	-1.0675		0.0356	0.1701	0.341	-1.7881		0.1998	0.425	1.034	1.229		0.0356	0.8317	0.2746	-1.193
		-0.2118	-1.7686	-0.0358	-2.2344		-0.0356	-0.8701	-0.3195	-1.1044		-0.2118	-0.0483	0.5404	0.0622		-0.0356	-0.2085	-0.386	-0.5093
		0.012	-2.0971	-0.4219	-1.7653			-1.2848	-0.0215	-2.1583		0.012	-0.3767	0.1543	0.5312			-0.6232	-0.088	-1.5632

## Sheet: NDUFB10
		NDUFB10 gg jew. con					NDUFB10 gg jew. con					NDUFB10 gg jew. mono					NDUFB10 gg jew. mono
	ddCq	fibromono	ota mono	ko	ko ota		HK2 mono	ota mono	ko	ko ota		fibromono	ota mono	ko	ko ota		HK2 mono	ota mono	ko	ko ota
	Mittel	0	-2.06443	0	-2.01394		1.11111e-05	-2.0153	-1.11111e-05	-1.97759		0	-1.11111e-05	0.553678	0.604178		1.11111e-05	0	-0.0457556	-0.00803041
	Median	0.0578	-2.114	0.0889	-2.0072		0.0119	-2.4077	-0.0636	-1.9872		0.0578	-0.2201	0.6543	0.7748		0.0119	-0.1826	-0.132	0.0052263
	sem	0.155321	0.170942	0.212353	0.136365		0.107317	0.390073	0.089397	0.227434		0.155321	0.148332	0.295452	0.119927		0.107317	0.147761	0.141954	0.162924
	fold		-4.1827		-4.03885			-4.04265		-3.93834				1.46782	1.52011				-1.03222	-1.00558
	ttest		2.80635e-07		1.21801e-06			0.000242574		1.02e-06				0.137405	0.0087248				0.811494	0.972966
	Anzahl	9	9	9	9		9	9	9	9		9	9	9	9		9	9	9	9
----------------	----------------	----------------	----------------	----------------	----------------	----------------	----------------	----------------	----------------	----------------	----------------	----------------	----------------	----------------	----------------	----------------	----------------	----------------	----------------	----------------
		-0.7192	-1.5463	-0.3468	-1.8787		-0.6043	-2.4077	0.5241	-1.9872		-0.7192	0.5027	-0.1967	0.3203		-0.6043	0.6507	0.2417	0.7888
		-0.057	-2.3165	0.9669	-1.7287		0.4882	-3.5265	-0.0636	-2.8836		-0.057	-0.2676	1.117	0.4703		0.4882	-0.4681	-0.346	-0.1076
		0.7762	-2.284	-0.6201	-2.0072		0.1162	-3.241	-0.4605	-2.615		0.7762	-0.2351	-0.4701	0.1918		0.1162	-0.1826	-0.7429	0.161
		-0.6649	-1.097	0.5856	-2.4001		-0.1764	-2.6981	0.1449	-2.1828		-0.6649	0.6633	2.01	0.7845		-0.1764	-0.2331	-0.132	0.0052263
		0.1402	-1.9803	0.1845	-2.4099		-0.0382	-2.6827	-0.2588	-1.6071		0.1402	-0.2201	1.6089	0.7748		-0.0382	-0.2177	-0.5357	0.581
		0.5247	-2.2034	-0.7701	-2.3973		0.2146	-2.0142	0.1139	-2.7851		0.5247	-0.4432	0.6543	0.7874		0.2146	0.4508	-0.1631	-0.597
		-0.2399	-2.114	0.7401	-2.4507		-0.3502	-0.6459	-0.1017	-1.2003		-0.2399	0.2701	0.8267	0.02		-0.3502	-0.1234	0.3204	-0.2557
		0.0578	-3.0707	0.0889	-1.617		0.0119	0.1576	-0.0908	-1.7793		0.0578	-0.6866	0.1755	0.8537		0.0119	0.6801	0.3313	-0.8347
		0.1821	-1.9677	-0.829	-1.2359		0.3383	-1.0792	0.1924	-0.7579		0.1821	0.4164	-0.7425	1.2348		0.3383	-0.5567	0.6145	0.1867

## Sheet: PYGM 48h
		PYGM gg jew. con					PYGM gg jew. con					PYGM gg jew. mono					PYGM gg jew. mono
	ddCq	fibromono	ota mono	ko	ko ota		HK2 mono	ota mono	ko	ko ota		fibromono	ota mono	ko	ko ota		HK2 mono	ota mono	ko	ko ota
	Mittel	3.94746e-16	3.26302	7.89492e-16	6.3583		7.89492e-16	9.44811	-1.57898e-15	8.54931		3.94746e-16	4.44089e-16	-1.4999	1.78887		7.89492e-16	-4.44089e-16	-0.143405	0.248838
	sem	0.217746	0.454264	0.388265	0.353472		0.359308	0.559539	0.738428	0.520101		0.217746	0.277994	0.625326	0.22918		0.359308	0.185286	0.48186	0.130325
	fold		9.59989		82.0423			698.495		374.627				-2.82822	3.45543				-1.10451	1.18825
	ttest		1.42595e-05		4.21874e-09			7.39064e-10		1.30596e-07				0.048514	0.000284327				0.823049	0.310661
	Anzahl	9	8	9	9		9	8	9	9		9	8	9	9		9	8	7	9
----------------	----------------	----------------	----------------	----------------	----------------	----------------	----------------	----------------	----------------	----------------	----------------	----------------	----------------	----------------	----------------	----------------	----------------	----------------	----------------	----------------
		0.404346	4.66038	-1.83335	7.94472		-0.676963	9.25023	-0.196951	10.0229		0.404346	0.987529	-4.15129	1.95392		-0.676963	0.264867	-0.793207	0.441263
		-0.279717	2.34756	0.774296	6.60015		1.49924	8.7205	0.72761	9.94001		-0.279717	-1.3253	-1.54364	0.60935		1.49924	-0.264867	0.131354	0.358386
		-0.124629	4.01062	1.05905	8.08015		-0.822282		-0.530658	10.0203		-0.124629	0.337767	-1.25889	2.08935		-0.822282		-1.12691	0.438675
		-0.485904	1.47375	-1.74154	5.99936		-0.052454	11.7796	-0.425989	9.14301		-0.485904	-0.0479148	-4.48829	1.73095		-0.052454	0.480744	2.19172	0.461838
		1.29691	1.56958	0.928785	5.59823		-0.0406366	11.8851	2.89173	9.13624		1.29691	0.0479148	-1.81796	1.32982		-0.0406366	0.586266		0.455065
		-0.81101		0.812759	6.20635		0.0930906	10.2319	-2.46574	9.48906		-0.81101		-1.93399	1.93794		0.0930906	-1.06701	0.151967	0.807882
		0.0488375	3.27385	-0.695265	4.46982		-1.13453	8.35919	-3.38136	6.71779		0.0488375	-0.740234	-0.130262	1.02074		-1.13453	0.453367	-2.11416	0.0791605
		0.684026	5.18224	1.30866	6.48547		2.16903	7.54643	-0.7118	6.14798		0.684026	1.16816	1.87367	3.03639		2.16903	-0.359394	0.555403	-0.490648
		-0.732864	3.58616	-0.613398	5.84042		-1.0345	7.81185	4.09316	6.32655		-0.732864	-0.427926	-0.0483942	2.39134		-1.0345	-0.0939728		-0.312077

[truncated: 4 more sheets: VIM 48h, WISP1-AS1 48h, Tabelle2, Tabelle3]
