# Supplementary material for: The Impact of the Nephrotoxin Ochratoxin A on Human Renal Cells Studied by a Novel Co-Culture Model Is Influenced by the Presence of Fibroblasts
Source: Toxins (Basel). 2021 Mar 18;13(3):219. doi: 10.3390/toxins13030219 (PMC8003035; doi:10.3390/toxins13030219)
Supplement: Supplementary file 1 [file toxins-13-00219-s001.zip › Western blots.xlsx]

## Sheet: cdkn1a
		µg/PS					% jew. con					% zu mono						% jew. con					% zu mono
		fibro mono	ota	fibro co	ota		fibro mono	ota	fibro co	ota		fibro mono	ota mono	fibro co	ota			HK2 mono	ota	HK2 co	ota		HK2 mono	ota	HK2 co	ota
	mittel	#DIV/0!	#DIV/0!	#DIV/0!	#DIV/0!		100	280.287	100	138.902		100	100	245.517	123.76		mittel	100	259.854	100	182.345		100	100	131.231	88.7187
	median	#NUM!	#NUM!	#NUM!	#NUM!		100	282.172	100	147.64		100	100	231.766	126.287			100	268.595	100	159.505		100	100	165.159	91.191
	SD	#DIV/0!	#DIV/0!	#DIV/0!	#DIV/0!		26.1953	97.6557	11.1224	30.5014		26.1953	5.95404	91.1095	30.4306		SD	20.9681	89.9255	6.68349	54.3349		20.9681	16.4039	46.7863	17.3
	s.e.m.	#DIV/0!	#DIV/0!	#DIV/0!	#DIV/0!		13.0977	39.8678	5.5612	11.5284		13.0977	2.97702	37.1953	11.5017		s.e.m.	8.56019	29.9752	2.72853	18.1116		8.56019	6.69685	15.5954	5.76668
	anzahl	0	0	0	0		4	6	4	7		4	4	6	7		anzahl	6	9	6	9		6	6	9	9
	ttest		#DIV/0!		#DIV/0!			0.0121291		0.0531849				0.0238696	0.195807		ttest		0.00156397		0.00440351				0.176457	0.260755
	ttest zu mono			#DIV/0!	#DIV/0!
	---------------	---------------	---------------	---------------	---------------	---------------	---------------	---------------	---------------	---------------	---------------	---------------	---------------	---------------	---------------	---------------	---------------	---------------	---------------	---------------	---------------	---------------	---------------	---------------	---------------	---------------
							97.4279	354.815	108.166	147.64		97.4279	96.7406	345.823	126.287			81.8046	277.613	101.926	155.352		81.8046	112.974	172.357	106.972
							102.572	379.855	91.8335	154.779		102.572	103.259	289.338	131.836			118.195	216.145	98.0741	126.856		118.195	87.0257	166.455	87.3442
							63.0436	185.285	113.443	116.511		63.0436	107.764	174.195	104.142			75.0763	270.442	94.266	139.499		75.0763	99.8445	165.159	91.191
							136.956	158.465	86.5566	82.5858		136.956	92.2361	133.052	73.809			124.924	270.515	105.734	122.215		124.924	100.155	185.188	80.3037
																		80.8501	474.198	90.1298	294.292		80.8501	125.277	85.126	77.2582
																		119.15	268.595	109.87	192		119.15	74.7234	103.741	49.1982
										150.07					151.521				143.314		211.439				66.1632	96.8793
								209.53		133.298				167.109	105.651				261.565		159.505				169.746	107.26
								393.773		187.429				363.589	173.075				156.299		239.947				67.1413	102.061

## Sheet: cox2 
		µg/PS					% jew. con					% zu mono						% jew. con					% zu mono
		fibro mono	ota	fibro co	ota		fibro mono	ota	fibro co	ota		fibro mono	ota mono	fibro co	ota			HK2 mono	ota	HK2 co	ota		HK2 mono	ota	HK2 co	ota
	mittel	#DIV/0!	#DIV/0!	#DIV/0!	#DIV/0!		100	229.815	100	169.199		100	100	267.207	204.831		mittel	100	96.9137	100	89.9406		100	100	114.405	104.233
	median	#NUM!	#NUM!	#NUM!	#NUM!		100	190.901	100	168.303		100	100	273.359	190.665			100	95.653	100	91.2229		100	100	118.105	98.0476
	SD	#DIV/0!	#DIV/0!	#DIV/0!	#DIV/0!		26.0538	75.3193	6.92652	21.5417		26.0538	22.8936	26.0493	59.4967		SD	19.7467	21.0409	10.5978	25.6507		19.7467	3.47608	30.7689	30.528
	s.e.m.	#DIV/0!	#DIV/0!	#DIV/0!	#DIV/0!		13.0269	37.6597	3.46326	10.7709		13.0269	11.4468	13.0246	29.7484		s.e.m.	8.06157	7.01362	4.32653	8.55024		8.06157	1.4191	10.2563	10.176
	anzahl	0	0	0	0		4	4	4	4		4	4	4	4		anzahl	6	9	6	9		6	6	9	9
	ttest		#DIV/0!		#DIV/0!			0.0303051		0.00183532				0.000224251	0.0292499		ttest		0.794786		0.41212				0.361573	0.757911
	ttest zu mono			#DIV/0!	#DIV/0!
	---------------	---------------	---------------	---------------	---------------	---------------	---------------	---------------	---------------	---------------	---------------	---------------	---------------	---------------	---------------	---------------	---------------	---------------	---------------	---------------	---------------	---------------	---------------	---------------	---------------	---------------
							102	177.719	103.329	142.699		102	95.525	296.779	215.895			Bande zu groß?
							98.0003	196.751	96.6706	197.493		98.0003	104.475	275.655	296.725
								keine expression										78.6977	72.8498	97.9833	105.845		78.6977	100.585	101.742	153.459
																		121.302	75.1345	102.017	90.0221		121.302	99.4145	106.629	130.034
							63.2087	185.051	90.7876	155.04		63.2087	67.9344	225.332	141.266			96.6469	90.0602	83.5218	123.681		96.6469	96.993	57.1414	91.2526
							136.791	359.741	109.212	181.566		136.791	132.066	271.062	165.436			103.353	95.653	116.478	104.733		103.353	103.007	79.2127	76.7798
							keine Banden							keine Banden				73.4525	125.517	92.1679	116.688		73.4525	105.183	136.548	142.699
							keine Banden							keine Banden				126.547	114.611	107.832	44.9386		126.547	94.8169	161.69	53.2097
																			70.9789		51.3543				145.502	104.354
																			129.746		91.2229				123.079	88.257
																			97.6725		80.9804				118.105	98.0476

## Sheet: fibronectin
		µg/PS					% jew. con					% zu mono						% jew. con					% zu mono
		fibro mono	ota	fibro co	ota		fibro mono	ota	fibro co	ota		fibro mono	ota mono	fibro co	ota			HK2 mono	ota	HK2 co	ota		HK2 mono	ota	HK2 co	ota
	mittel	#DIV/0!	#DIV/0!	#DIV/0!	#DIV/0!		100	181.428	100	64.6957		100	100	274.075	90.5815		mittel	95.5444	65.7312	102.638	20.8346		95.5444	101.859	138.059	38.8859
	median	#NUM!	#NUM!	#NUM!	#NUM!		100	180.276	100	56.3865		100	100	204.427	71.3453			77.722	70.583	113.191	20.4083		77.722	105.689	143.668	37.9122
	SD	#DIV/0!	#DIV/0!	#DIV/0!	#DIV/0!		22.8273	101.174	15.9647	30.7425		22.8273	1.25565	216.613	62.2517		SD	23.9514	14.8369	19.3221	11.0984		23.9514	7.8307	63.8999	20.4878
	s.e.m.	#DIV/0!	#DIV/0!	#DIV/0!	#DIV/0!		11.4137	38.24	7.98233	11.6196		11.4137	0.627825	81.872	23.5289		s.e.m.	10.7114	5.24564	8.64112	3.92386		10.7114	3.502	22.592	7.24355
	anzahl	0	0	0	0		4	7	4	7		4	4	7	7		anzahl	5	8	5	8		5	5	8	8
	ttest		#DIV/0!		#DIV/0!			0.185037		0.0851461				0.18121	0.790511		ttest		0.0270345		2.30907e-06				0.2162	8.28605e-05
	ttest zu mono			#DIV/0!	#DIV/0!
	---------------	---------------	---------------	---------------	---------------	---------------	---------------	---------------	---------------	---------------	---------------	---------------	---------------	---------------	---------------	---------------	---------------	---------------	---------------	---------------	---------------	---------------	---------------	---------------	---------------	---------------
							73.7854	187.699	116.455	33.254		73.7854	101.773	287.842	43.5047			77.722	75.3319	113.191	15.2064		77.722	109.294	201.823	39.4305
							126.215	180.276	83.5447	23.067		126.215	98.2267	204.427	29.7801			122.278	62.7957	86.8089	6.62946		122.278	90.7057	155.998	17.1647
																		77.722	75.3319	113.191	15.2064		77.722	109.294	201.823	39.4305
							81.1593	86.6172	115.458	89.12		81.1593	100.093	78.5052	71.3453			72.8092	75.6382	73.7368	34.9622		72.8092	94.3112	131.338	77.9082
							118.841	84.6783	84.5416	46.2185		118.841	99.9071	59.8573	37.3285			127.191	85.0518	126.263	25.6103		127.191	105.689	223.391	57.5706
								401.771		97.8181				742.265	180.448				48.2772		5.14547				64.5051	7.28454
								118.997		56.3865				172.65	81.8097				37.5883		30.5058				54.2269	36.3939
								209.956		107.005				372.976	189.854				65.8342		33.4112				71.3698	35.9041

## Sheet: vim
		µg/PS					% jew. con					% zu mono						% jew. con					% zu mono
		fibro mono	ota	fibro co	ota		fibro mono	ota	fibro co	ota		fibro mono	ota mono	fibro co	ota			HK2 mono	ota	HK2 co	ota		HK2 mono	ota	HK2 co	ota
	mittel	#DIV/0!	#DIV/0!	#DIV/0!	#DIV/0!		100	109.592	100	107.088		100	100	109.129	108.875		mittel	100	52.4158	100	49.2391		100	100	109.433	91.8716
	median	#NUM!	#NUM!	#NUM!	#NUM!		100	105.987	100	109.024		100	100	106.293	109.146			100	51.4129	100	41.4606		100	100	113.926	98.863
	SD	#DIV/0!	#DIV/0!	#DIV/0!	#DIV/0!		1.616	12.1703	5.43241	6.96422		1.616	5.9051	9.28268	14.0367		SD	18.0176	23.3368	6.9356	25.5857		18.0176	26.3556	40.023	22.7409
	s.e.m.	#DIV/0!	#DIV/0!	#DIV/0!	#DIV/0!		0.808	4.59996	2.71621	2.63223		0.808	2.95255	3.50852	5.30537		s.e.m.	9.00879	8.82047	3.4678	9.6705		9.00879	13.1778	15.1273	8.59526
	anzahl	0	0	0	0		4	7	4	7		4	4	7	7		anzahl	4	7	4	7		4	4	7	7
	ttest		#DIV/0!		#DIV/0!			0.18967		0.14722				0.111559	0.304046		ttest		0.0110803		0.00655601				0.695904	0.638328
	ttest zu mono			#DIV/0!	#DIV/0!
	---------------	---------------	---------------	---------------	---------------	---------------	---------------	---------------	---------------	---------------	---------------	---------------	---------------	---------------	---------------	---------------	---------------	---------------	---------------	---------------	---------------	---------------	---------------	---------------	---------------	---------------
							97.7159	104.047	107.449	95.3498		97.7159	103.306	113.278	101.855			96.3898	51.9543	106.73	25.5541		96.3898	124.206	172.565	98.863
							102.284	98.9727	92.5508	113.742		102.284	96.6943	97.795	124.729			103.61	31.6788	93.2701	21.2447		103.61	75.7942	152.395	82.3583
							99.9232	107.779	101.879	104.771		99.9232	92.3311	124.002	109.146				unregelmäßig geblotted
							100.077	125.669	98.1209	115.617		100.077	107.669	119.38	120.323
																		74.7763	51.4129	107.135	71.094		74.7763	128.343	73.3649	113.937
																		125.224	32.669	92.8646	69.7792		125.224	71.6572	63.6231	114.049
								94.9759		111.507				103.719	121.846				27.2664		25.1197				122.914	113.465
								105.987		109.024				99.4386	102.533				93.2972		90.4212				67.2412	56.2582
								129.714		99.6012				106.293	81.6909				78.6317		41.4606				113.926	64.1706
